# Supplementary material for: Immunoscore Predicts Survival in Early-Stage Lung Adenocarcinoma Patients
Source: Front Oncol. 2020 May 8;10:691. doi: 10.3389/fonc.2020.00691 (PMC7225293; doi:10.3389/fonc.2020.00691)
Supplement: Supplementary file 6 [file Table_1.xlsx]

## Sheet: Table S1
Supplementary Table S1 | Immune-related risk genes and their immune category
Symbol	ID	Name	Synonyms	Chromosome	Category	Hazard ratio	Lower CI	Upper CI	P value	P.adj
CTSL1	1514	cathepsin L1	CATL|CTSL|FLJ31037|MEP	9	Antigen_Processing_and_Presentation	1.21409	1.02877	1.4328	0.0216958	0.313833
HSPA1A	3303	heat shock 70kDa protein 1A	FLJ54303|FLJ54370|FLJ54392|FLJ54408|FLJ75127|HSP70-1|HSP70-1A|HSP70I|HSP72|HSPA1|HSPA1B	6	Antigen_Processing_and_Presentation	1.20487	1.00426	1.44555	0.0448889	0.396372
HSPA2	3306	heat shock 70kDa protein 2	HSP70-2|HSP70-3	14	Antigen_Processing_and_Presentation	1.3172	1.14286	1.51814	0.00014271	0.0876141
HSPA4	3308	heat shock 70kDa protein 4	APG-2|HS24/P52|MGC131852|RY|hsp70|hsp70RY	5	Antigen_Processing_and_Presentation	1.47846	1.05228	2.07725	0.0242161	0.32392
IFNA13	3447	interferon, alpha 13	-	9	Antigen_Processing_and_Presentation	4.5263e+06	121.47	1.68662e+11	0.00432142	0.22958
KLRC3	3823	killer cell lectin-like receptor subfamily C, member 3	NKG2-E|NKG2E	12	Antigen_Processing_and_Presentation	1.65323	1.12232	2.43529	0.0109628	0.290407
PSMC1	5700	proteasome (prosome, macropain) 26S subunit, ATPase, 1	MGC24583|MGC8541|P26S4|S4|p56	14	Antigen_Processing_and_Presentation	1.64833	1.15315	2.35613	0.00611143	0.245842
PSMC3	5702	proteasome (prosome, macropain) 26S subunit, ATPase, 3	MGC8487|TBP1	11	Antigen_Processing_and_Presentation	1.57313	1.0667	2.31999	0.0222693	0.313833
PSMC4	5704	proteasome (prosome, macropain) 26S subunit, ATPase, 4	MGC13687|MGC23214|MGC8570|MIP224|S6|TBP7	19	Antigen_Processing_and_Presentation	1.5035	1.125	2.00935	0.00585157	0.245842
PSMC5	5705	proteasome (prosome, macropain) 26S subunit, ATPase, 5	S8|SUG-1|SUG1|TBP10|TRIP1|p45|p45/SUG	17	Antigen_Processing_and_Presentation	1.53468	1.03258	2.28091	0.0341287	0.363774
PSMC6	5706	proteasome (prosome, macropain) 26S subunit, ATPase, 6	CADP44|MGC12520|P44|SUG2|p42	14	Antigen_Processing_and_Presentation	1.86505	1.30465	2.66615	0.000629512	0.121496
PSMD1	5707	proteasome (prosome, macropain) 26S subunit, non-ATPase, 1	MGC133040|MGC133041|P112|Rpn2|S1	2	Antigen_Processing_and_Presentation	1.42678	1.05592	1.92791	0.0206555	0.313833
PSMD2	5708	proteasome (prosome, macropain) 26S subunit, non-ATPase, 2	MGC14274|P97|Rpn1|S2|TRAP2	3	Antigen_Processing_and_Presentation	1.54151	1.17232	2.02696	0.0019474	0.188488
PSMD8	5714	proteasome (prosome, macropain) 26S subunit, non-ATPase, 8	HIP6|HYPF|MGC1660|Nin1p|Rpn12|S14|p31	19	Antigen_Processing_and_Presentation	1.42884	1.04061	1.96191	0.0273823	0.332343
PSMD11	5717	proteasome (prosome, macropain) 26S subunit, non-ATPase, 11	MGC3844|Rpn6|S9|p44.5	17	Antigen_Processing_and_Presentation	1.46403	1.10422	1.94108	0.00807602	0.259779
RELB	5971	v-rel reticuloendotheliosis viral oncogene homolog B	I-REL|IREL	19	Antigen_Processing_and_Presentation	1.43495	1.11976	1.83886	0.00431901	0.22958
TAP1	6890	transporter 1, ATP-binding cassette, sub-family B (MDR/TAP)	ABC17|ABCB2|APT1|D6S114E|FLJ26666|FLJ41500|PSF1|RING4|TAP1*0102N|TAP1N	6	Antigen_Processing_and_Presentation	1.19502	1.00921	1.41505	0.038804	0.371734
TAP2	6891	transporter 2, ATP-binding cassette, sub-family B (MDR/TAP)	ABC18|ABCB3|APT2|D6S217E|PSF2|RING11	6	Antigen_Processing_and_Presentation	1.29468	1.05345	1.59115	0.0140922	0.311796
AP3B1	8546	adaptor-related protein complex 3, beta 1 subunit	ADTB3|ADTB3A|HPS|HPS2|PE	5	Antigen_Processing_and_Presentation	1.41107	1.00853	1.97429	0.0444822	0.395365
PSME3	10197	proteasome (prosome, macropain) activator subunit 3 (PA28 gamma; Ki)	Ki|PA28-gamma|PA28G|REG-GAMMA	17	Antigen_Processing_and_Presentation	1.42901	1.03635	1.97043	0.0294197	0.345618
RAET1L	154064	retinoic acid early transcript 1L	-	6	Antigen_Processing_and_Presentation	1.42943	1.16944	1.74721	0.000486353	0.121496
PI3	5266	peptidase inhibitor 3, skin-derived	ESI|MGC13613|SKALP|WAP3|WFDC14|cementoin	20	Antimicrobials	1.0898	1.00736	1.17898	0.0321334	0.357539
REG3G	130120	regenerating islet-derived 3 gamma	MGC118998|MGC118999|MGC119001|PAP1B|PAPIB|REG-III|UNQ429	2	Antimicrobials	1.85738	1.1979	2.87993	0.00565971	0.245842
LCN1	3933	lipocalin 1 (tear prealbumin)	MGC71975|PMFA|TP|VEGP	9	Antimicrobials	1.33225	1.003	1.76956	0.0476289	0.409851
PGLYRP1	8993	peptidoglycan recognition protein 1	MGC126894|MGC126896|PGLYRP|PGRP|PGRP-S|PGRPS|TAG7|TNFSF3L	19	Antimicrobials	1.56238	1.0037	2.43203	0.0481171	0.411431
DEFB106B	503841	defensin, beta 106B	-	8	Antimicrobials	1942.19	6.31671	597164	0.00958047	0.279968
DEFB123	245936	defensin, beta 123	DEFB-23|ESC42-RELD	20	Antimicrobials	3.03177	1.36183	6.74948	0.00660189	0.251719
DEFB110	245913	defensin, beta 110	DEFB-10	6	Antimicrobials	525.507	7.78862	35456.6	0.00355467	0.218289
CTSL1	1514	cathepsin L1	CATL|CTSL|FLJ31037|MEP	9	Antimicrobials	1.21409	1.02877	1.4328	0.0216958	0.313833
ISG20	3669	interferon stimulated exonuclease gene 20kDa	CD25|HEM45	15	Antimicrobials	1.27384	1.02711	1.57985	0.02756	0.332343
ISG20L2	81875	interferon stimulated exonuclease gene 20kDa-like 2	FLJ12671	1	Antimicrobials	1.43839	1.01139	2.04567	0.0430755	0.387967
NEDD4	4734	neural precursor cell expressed, developmentally down-regulated 4	KIAA0093|MGC176705|NEDD4-1|RPF1	15	Antimicrobials	1.34728	1.0558	1.71922	0.0165503	0.313833
STAT1	6772	signal transducer and activator of transcription 1, 91kDa	DKFZp686B04100|ISGF-3|STAT91	2	Antimicrobials	1.21028	1.0009	1.46345	0.0489231	0.412877
IL28A	282616	interleukin 28A (interferon, lambda 2)	IFNL2|IL-28A	19	Antimicrobials	1.61785	1.07133	2.44317	0.0221631	0.313833
CCL20	6364	chemokine (C-C motif) ligand 20	CKb4|LARC|MIP-3a|MIP3A|SCYA20|ST38	2	Antimicrobials	1.11891	1.03079	1.21458	0.00726651	0.251719
PPIA	5478	peptidylprolyl isomerase A (cyclophilin A)	CYPA|CYPH|MGC117158|MGC12404|MGC23397	7	Antimicrobials	1.4497	1.0644	1.97447	0.0184788	0.313833
ITGAV	3685	integrin, alpha V (vitronectin receptor, alpha polypeptide, antigen CD51)	CD51|DKFZp686A08142|MSK8|VNRA	2	Antimicrobials	1.23638	1.01297	1.50906	0.0369128	0.365108
CACYBP	27101	calcyclin binding protein	GIG5|MGC87971|PNAS-107|RP1-102G20.6|S100A6BP|SIP	1	Antimicrobials	1.45246	1.08351	1.94705	0.0125466	0.296186
FURIN	5045	furin (paired basic amino acid cleaving enzyme)	FUR|PACE|PCSK3|SPC1	15	Antimicrobials	1.25796	1.09892	1.44002	0.000875455	0.13622
F2RL1	2150	coagulation factor II (thrombin) receptor-like 1	GPR11|PAR2	5	Antimicrobials	1.16463	1.01394	1.33771	0.0311002	0.353079
SOD1	6647	superoxide dismutase 1, soluble	ALS|ALS1|IPOA|SOD|homodimer	21	Antimicrobials	1.37353	1.02132	1.8472	0.0357704	0.365108
SEMG2	6407	semenogelin II	SGII	20	Antimicrobials	15.8282	2.19149	114.32	0.006187	0.245842
DAXX	1616	death-domain associated protein	BING2|DAP6|EAP1|MGC126245|MGC126246	6	Antimicrobials	1.6522	1.09236	2.49896	0.0173867	0.313833
RELA	5970	v-rel reticuloendotheliosis viral oncogene homolog A (avian)	MGC131774|NFKB3|p65	11	Antimicrobials	1.74893	1.1505	2.65864	0.00889479	0.268005
PLSCR1	5359	phospholipid scramblase 1	MMTRA1B	3	Antimicrobials	1.30418	1.06136	1.60256	0.0115223	0.293709
BIRC5	332	baculoviral IAP repeat-containing 5	API4|EPR-1	17	Antimicrobials	1.20942	1.06643	1.37158	0.00305828	0.19675
ACTG1	71	actin, gamma 1	ACT|ACTG|DFNA20|DFNA26	17	Antimicrobials	1.44634	1.05786	1.97748	0.0207532	0.313833
ACTA1	58	actin, alpha 1, skeletal muscle	ACTA|ASMA|CFTD|CFTD1|CFTDM|MPFD|NEM1|NEM2|NEM3	1	Antimicrobials	1.20982	1.00031	1.4632	0.0496236	0.412877
CCL20	6364	chemokine (C-C motif) ligand 20	CKb4|LARC|MIP-3a|MIP3A|SCYA20|ST38	2	Antimicrobials	1.11891	1.03079	1.21458	0.00726651	0.251719
FAM19A3	284467	family with sequence similarity 19 (chemokine (C-C motif)-like), member A3	MGC138473|TAFA-3|TAFA3	1	Antimicrobials	1.53161	1.10494	2.12304	0.0104982	0.289452
F2RL1	2150	coagulation factor II (thrombin) receptor-like 1	GPR11|PAR2	5	Antimicrobials	1.16463	1.01394	1.33771	0.0311002	0.353079
MIF	4282	macrophage migration inhibitory factor (glycosylation-inhibiting factor)	GIF|GLIF|MMIF	22	Antimicrobials	1.30728	1.06971	1.59762	0.00883164	0.268005
RAC1	5879	ras-related C3 botulinum toxin substrate 1 (rho family, small GTP binding protein Rac1)	MGC111543|MIG5|TC-25|p21-Rac1	7	BCRSignalingPathway	1.55752	1.14586	2.11706	0.0046632	0.22958
KRAS	3845	v-Ki-ras2 Kirsten rat sarcoma viral oncogene homolog	C-K-RAS|K-RAS2A|K-RAS2B|K-RAS4A|K-RAS4B|KI-RAS|KRAS1|KRAS2|NS3|RASK2	12	BCRSignalingPathway	1.40158	1.12865	1.7405	0.00224886	0.188488
NRAS	4893	neuroblastoma RAS viral (v-ras) oncogene homolog	ALPS4|N-ras|NRAS1	1	BCRSignalingPathway	1.5108	1.15059	1.98377	0.00298389	0.19675
RELA	5970	v-rel reticuloendotheliosis viral oncogene homolog A (avian)	MGC131774|NFKB3|p65	11	BCRSignalingPathway	1.74893	1.1505	2.65864	0.00889479	0.268005
PIK3CA	5290	phosphoinositide-3-kinase, catalytic, alpha polypeptide	MGC142161|MGC142163|PI3K|p110-alpha	3	BCRSignalingPathway	1.39057	1.01158	1.91156	0.0422695	0.386015
AKT2	208	v-akt murine thymoma viral oncogene homolog 2	PKBB|PKBBETA|PRKBB|RAC-BETA	19	BCRSignalingPathway	1.41939	1.04407	1.92963	0.0254059	0.330032
GSK3B	2932	glycogen synthase kinase 3 beta	-	3	BCRSignalingPathway	1.37085	1.01098	1.85881	0.0423299	0.386015
CCL20	6364	chemokine (C-C motif) ligand 20	CKb4|LARC|MIP-3a|MIP3A|SCYA20|ST38	2	Chemokines	1.11891	1.03079	1.21458	0.00726651	0.251719
LECT2	3950	leukocyte cell-derived chemotaxin 2	MGC126628|chm-II|chm2	5	Chemokines	8.82075	1.80008	43.2234	0.00725508	0.251719
SEMA3A	10371	sema domain, immunoglobulin domain (Ig), short basic domain, secreted, (semaphorin) 3A	Hsema-I|Hsema-III|MGC133243|SEMA1|SEMAD|SEMAIII|SEMAL|SemD|coll-1	7	Chemokines	1.13241	1.008	1.27217	0.036249	0.365108
SEMA3C	10512	sema domain, immunoglobulin domain (Ig), short basic domain, secreted, (semaphorin) 3C	SEMAE|SemE	7	Chemokines	1.17686	1.01521	1.36426	0.0307606	0.353079
SEMA4B	10509	sema domain, immunoglobulin domain (Ig), transmembrane domain (TM) and short cytoplasmic domain, (semaphorin) 4B	KIAA1745|MGC131831|SEMAC|SemC	15	Chemokines	1.25698	1.05108	1.50321	0.012218	0.296186
SEMA7A	8482	semaphorin 7A, GPI membrane anchor (John Milton Hagen blood group)	CD108|CDw108|H-SEMA-K1|H-Sema-L|JMH|MGC126692|MGC126696|SEMAK1|SEMAL	15	Chemokines	1.21969	1.04312	1.42615	0.0128061	0.296186
PLAUR	5329	plasminogen activator, urokinase receptor	CD87|UPAR|URKR	19	Chemokine_Receptors	1.26011	1.0631	1.49363	0.00769067	0.253417
PLXNA4	91584	plexin A4	DKFZp434G0625|DKFZp566O0546|FAYV2820|FLJ35026|FLJ38287|KIAA1550|PLEXA4|PLXNA4A|PLXNA4B|PRO34003	7	Chemokine_Receptors	1.28929	1.01489	1.63788	0.0374296	0.365108
ADM	133	adrenomedullin	AM	11	Cytokines	1.24299	1.09789	1.40728	0.000593869	0.121496
AMELX	265	amelogenin (amelogenesis imperfecta 1, X-linked)	AIH1|ALGN|AMG|AMGL|AMGX	X	Cytokines	2.57048	1.07287	6.15859	0.0341964	0.363774
APLN	8862	apelin	XNPEP2	X	Cytokines	1.15112	1.01548	1.30489	0.0277977	0.332343
BMP7	655	bone morphogenetic protein 7	OP-1	20	Cytokines	1.15916	1.02995	1.30457	0.0143089	0.311796
CCK	885	cholecystokinin	MGC117187	3	Cytokines	1.21622	1.01159	1.46224	0.037289	0.365108
CCL20	6364	chemokine (C-C motif) ligand 20	CKb4|LARC|MIP-3a|MIP3A|SCYA20|ST38	2	Cytokines	1.11891	1.03079	1.21458	0.00726651	0.251719
DKK1	22943	dickkopf homolog 1 (Xenopus laevis)	DKK-1|SK	10	Cytokines	1.14455	1.06609	1.2288	0.000194554	0.0876141
EPGN	255324	epithelial mitogen homolog (mouse)	ALGV3072|EPG|FLJ75542|PRO9904|epigen	4	Cytokines	1.1954	1.01103	1.41338	0.0367655	0.365108
FGF11	2256	fibroblast growth factor 11	FHF3|FLJ16061|MGC102953|MGC45269	17	Cytokines	1.32167	1.01946	1.71347	0.0352491	0.365108
FGF12	2257	fibroblast growth factor 12	FGF12B|FHF1	3	Cytokines	1.19947	1.02735	1.40043	0.0213735	0.313833
FGF8	2253	fibroblast growth factor 8 (androgen-induced)	AIGF|HBGF-8|KAL6|MGC149376	10	Cytokines	1.53608	1.15879	2.0362	0.00283765	0.19675
GMFB	2764	glia maturation factor, beta	GMF	14	Cytokines	1.62219	1.20695	2.18028	0.00134211	0.181319
GPI	2821	glucose phosphate isomerase	AMF|GNPI|NLK|PGI|PHI|SA-36	19	Cytokines	1.44713	1.1406	1.83603	0.00234036	0.188488
GREM1	26585	gremlin 1, cysteine knot superfamily, homolog (Xenopus laevis)	CKTSF1B1|DAND2|DRM|GREMLIN|IHG-2|MGC126660|PIG2	15	Cytokines	1.14188	1.02845	1.26781	0.0129348	0.296186
HDGFRP3	50810	hepatoma-derived growth factor, related protein 3	CGI-142|HDGF2	15	Cytokines	1.23811	1.00327	1.52791	0.0465486	0.405723
IAPP	3375	islet amyloid polypeptide	AMYLIN|DAP|IAP	12	Cytokines	1.89654	1.16383	3.09053	0.0102018	0.287137
IFNA13	3447	interferon, alpha 13	-	9	Cytokines	4.5263e+06	121.47	1.68662e+11	0.00432142	0.22958
IL11	3589	interleukin 11	AGIF|IL-11	19	Cytokines	1.26603	1.06659	1.50277	0.00699548	0.251719
IL28A	282616	interleukin 28A (interferon, lambda 2)	IFNL2|IL-28A	19	Cytokines	1.61785	1.07133	2.44317	0.0221631	0.313833
IL28B	282617	interleukin 28B (interferon, lambda 3)	IFNL3|IL-28B|IL28C	19	Cytokines	1.88657	1.09516	3.2499	0.0221633	0.313833
INSL4	3641	insulin-like 4 (placenta)	EPIL|PLACENTIN	9	Cytokines	1.09703	1.01067	1.19078	0.0268551	0.332343
JAG1	182	jagged 1 (Alagille syndrome)	AGS|AHD|AWS|CD339|HJ1|JAGL1|MGC104644	20	Cytokines	1.31046	1.10544	1.55349	0.00184061	0.188488
LECT2	3950	leukocyte cell-derived chemotaxin 2	MGC126628|chm-II|chm2	5	Cytokines	8.82075	1.80008	43.2234	0.00725508	0.251719
MIF	4282	macrophage migration inhibitory factor (glycosylation-inhibiting factor)	GIF|GLIF|MMIF	22	Cytokines	1.30728	1.06971	1.59762	0.00883164	0.268005
NTS	4922	neurotensin	NMN-125|NN|NT|NT/N|NTS1	12	Cytokines	1.08915	1.01386	1.17003	0.0194637	0.313833
PDGFB	5155	platelet-derived growth factor beta polypeptide (simian sarcoma viral (v-sis) oncogene homolog)	FLJ12858|PDGF2|SIS|SSV|c-sis	22	Cytokines	1.37226	1.14772	1.64073	0.000518034	0.121496
QRFP	347148	pyroglutamylated RFamide peptide	26RFa|MGC119794|P518	9	Cytokines	1.48492	1.05074	2.09851	0.0250621	0.328727
SEMA3A	10371	sema domain, immunoglobulin domain (Ig), short basic domain, secreted, (semaphorin) 3A	Hsema-I|Hsema-III|MGC133243|SEMA1|SEMAD|SEMAIII|SEMAL|SemD|coll-1	7	Cytokines	1.13241	1.008	1.27217	0.036249	0.365108
SEMA3C	10512	sema domain, immunoglobulin domain (Ig), short basic domain, secreted, (semaphorin) 3C	SEMAE|SemE	7	Cytokines	1.17686	1.01521	1.36426	0.0307606	0.353079
SEMA4B	10509	sema domain, immunoglobulin domain (Ig), transmembrane domain (TM) and short cytoplasmic domain, (semaphorin) 4B	KIAA1745|MGC131831|SEMAC|SemC	15	Cytokines	1.25698	1.05108	1.50321	0.012218	0.296186
SEMA7A	8482	semaphorin 7A, GPI membrane anchor (John Milton Hagen blood group)	CD108|CDw108|H-SEMA-K1|H-Sema-L|JMH|MGC126692|MGC126696|SEMAK1|SEMAL	15	Cytokines	1.21969	1.04312	1.42615	0.0128061	0.296186
STC1	6781	stanniocalcin 1	STC	8	Cytokines	1.15957	1.02577	1.31082	0.0179504	0.313833
VEGFC	7424	vascular endothelial growth factor C	Flt4-L|VRP	4	Cytokines	1.25927	1.08661	1.45938	0.00218537	0.188488
ADIPOR2	79602	adiponectin receptor 2	ACDCR2|FLJ21432|MGC4640|PAQR2	12	Cytokine_Receptors	1.56463	1.1723	2.08825	0.0023718	0.188488
ANGPTL4	51129	angiopoietin-like 4	ANGPTL2|ARP4|FIAF|HFARP|NL2|PGAR|pp1158	19	Cytokine_Receptors	1.14804	1.04318	1.26345	0.00472682	0.22958
CALCR	799	calcitonin receptor	CRT|CTR|CTR1	7	Cytokine_Receptors	1.31713	1.02994	1.68439	0.0281585	0.333703
EGFR	1956	epidermal growth factor receptor (erythroblastic leukemia viral (v-erb-b) oncogene homolog, avian)	ERBB|ERBB1|HER1|PIG61|mENA	7	Cytokine_Receptors	1.13539	1.00072	1.28818	0.0487135	0.412877
FLT1	2321	fms-related tyrosine kinase 1 (vascular endothelial growth factor/vascular permeability factor receptor)	FLT|VEGFR1	13	Cytokine_Receptors	1.24884	1.02193	1.52614	0.0298557	0.347716
GHRHR	2692	growth hormone releasing hormone receptor	GHRFR|GHRHRpsv|GRFR	7	Cytokine_Receptors	1.87828	1.13151	3.11789	0.014778	0.313052
GHSR	2693	growth hormone secretagogue receptor	-	3	Cytokine_Receptors	6.27741	1.58417	24.8748	0.0089269	0.268005
HTR3D	200909	5-hydroxytryptamine (serotonin) receptor 3 family member D	MGC119636|MGC119637	3	Cytokine_Receptors	6.2363	1.13744	34.1921	0.0350056	0.365108
IL1R2	7850	interleukin 1 receptor, type II	CD121b|IL1RB|MGC47725	2	Cytokine_Receptors	1.17826	1.04046	1.3343	0.00973983	0.279968
IL22RA1	58985	interleukin 22 receptor, alpha 1	CRF2-9|IL22R|IL22R1	1	Cytokine_Receptors	1.17958	1.04619	1.32999	0.00698789	0.251719
LGR4	55366	leucine-rich repeat-containing G protein-coupled receptor 4	GPR48	11	Cytokine_Receptors	1.2977	1.09802	1.5337	0.00223734	0.188488
NR5A1	2516	nuclear receptor subfamily 5, group A, member 1	AD4BP|ELP|FTZ1|FTZF1|SF-1|SF1	9	Cytokine_Receptors	1.43363	1.01824	2.01847	0.0390662	0.371734
OXTR	5021	oxytocin receptor	OT-R	3	Cytokine_Receptors	1.28987	1.10979	1.49918	0.000907459	0.13622
PLAUR	5329	plasminogen activator, urokinase receptor	CD87|UPAR|URKR	19	Cytokine_Receptors	1.26011	1.0631	1.49363	0.00769067	0.253417
PLXNA4	91584	plexin A4	DKFZp434G0625|DKFZp566O0546|FAYV2820|FLJ35026|FLJ38287|KIAA1550|PLEXA4|PLXNA4A|PLXNA4B|PRO34003	7	Cytokine_Receptors	1.28929	1.01489	1.63788	0.0374296	0.365108
PPARD	5467	peroxisome proliferator-activated receptor delta	FAAR|MGC3931|NR1C2|NUC1|NUCI|NUCII|PPAR-beta|PPARB	6	Cytokine_Receptors	1.35463	1.03969	1.76499	0.0245613	0.325317
PRLR	5618	prolactin receptor	hPRLrI	5	Cytokine_Receptors	1.16761	1.01767	1.33963	0.0271208	0.332343
SSTR2	6752	somatostatin receptor 2	-	17	Cytokine_Receptors	1.33008	1.05064	1.68386	0.017765	0.313833
TNFRSF11A	8792	tumor necrosis factor receptor superfamily, member 11a, NFKB activator	CD265|FEO|LOH18CR1|ODFR|OFE|OPTB7|OSTS|PDB2|RANK|TRANCER	18	Cytokine_Receptors	1.28791	1.04067	1.59388	0.0199905	0.313833
TRHR	7201	thyrotropin-releasing hormone receptor	MGC141920	8	Cytokine_Receptors	1.94339	1.11137	3.39829	0.01979	0.313833
IFNA13	3447	interferon, alpha 13	-	9	Interferons	4.5263e+06	121.47	1.68662e+11	0.00432142	0.22958
IL11	3589	interleukin 11	AGIF|IL-11	19	Interleukins	1.26603	1.06659	1.50277	0.00699548	0.251719
IL28A	282616	interleukin 28A (interferon, lambda 2)	IFNL2|IL-28A	19	Interleukins	1.61785	1.07133	2.44317	0.0221631	0.313833
IL28B	282617	interleukin 28B (interferon, lambda 3)	IFNL3|IL-28B|IL28C	19	Interleukins	1.88657	1.09516	3.2499	0.0221633	0.313833
IL1R2	7850	interleukin 1 receptor, type II	CD121b|IL1RB|MGC47725	2	Interleukins_Receptor	1.17826	1.04046	1.3343	0.00973983	0.279968
IL22RA1	58985	interleukin 22 receptor, alpha 1	CRF2-9|IL22R|IL22R1	1	Interleukins_Receptor	1.17958	1.04619	1.32999	0.00698789	0.251719
KLRC3	3823	killer cell lectin-like receptor subfamily C, member 3	NKG2-E|NKG2E	12	NaturalKiller_Cell_Cytotoxicity	1.65323	1.12232	2.43529	0.0109628	0.290407
RAC1	5879	ras-related C3 botulinum toxin substrate 1 (rho family, small GTP binding protein Rac1)	MGC111543|MIG5|TC-25|p21-Rac1	7	NaturalKiller_Cell_Cytotoxicity	1.55752	1.14586	2.11706	0.0046632	0.22958
PIK3CA	5290	phosphoinositide-3-kinase, catalytic, alpha polypeptide	MGC142161|MGC142163|PI3K|p110-alpha	3	NaturalKiller_Cell_Cytotoxicity	1.39057	1.01158	1.91156	0.0422695	0.386015
SHC1	6464	SHC (Src homology 2 domain containing) transforming protein 1	FLJ26504|SHC|SHCA	1	NaturalKiller_Cell_Cytotoxicity	1.48949	1.14843	1.93182	0.00267212	0.19675
KRAS	3845	v-Ki-ras2 Kirsten rat sarcoma viral oncogene homolog	C-K-RAS|K-RAS2A|K-RAS2B|K-RAS4A|K-RAS4B|KI-RAS|KRAS1|KRAS2|NS3|RASK2	12	NaturalKiller_Cell_Cytotoxicity	1.40158	1.12865	1.7405	0.00224886	0.188488
NRAS	4893	neuroblastoma RAS viral (v-ras) oncogene homolog	ALPS4|N-ras|NRAS1	1	NaturalKiller_Cell_Cytotoxicity	1.5108	1.15059	1.98377	0.00298389	0.19675
IFNA13	3447	interferon, alpha 13	-	9	NaturalKiller_Cell_Cytotoxicity	4.5263e+06	121.47	1.68662e+11	0.00432142	0.22958
NCK2	8440	NCK adaptor protein 2	GRB4|NCKbeta	2	TCRsignalingPathway	1.42061	1.0587	1.90624	0.0192759	0.313833
PAK2	5062	p21 protein (Cdc42/Rac)-activated kinase 2	PAK65|PAKgamma	3	TCRsignalingPathway	1.50739	1.09497	2.07516	0.0118614	0.296186
PAK4	10298	p21 protein (Cdc42/Rac)-activated kinase 4	-	19	TCRsignalingPathway	1.34975	1.04339	1.74605	0.0224096	0.313833
KRAS	3845	v-Ki-ras2 Kirsten rat sarcoma viral oncogene homolog	C-K-RAS|K-RAS2A|K-RAS2B|K-RAS4A|K-RAS4B|KI-RAS|KRAS1|KRAS2|NS3|RASK2	12	TCRsignalingPathway	1.40158	1.12865	1.7405	0.00224886	0.188488
NRAS	4893	neuroblastoma RAS viral (v-ras) oncogene homolog	ALPS4|N-ras|NRAS1	1	TCRsignalingPathway	1.5108	1.15059	1.98377	0.00298389	0.19675
RELA	5970	v-rel reticuloendotheliosis viral oncogene homolog A (avian)	MGC131774|NFKB3|p65	11	TCRsignalingPathway	1.74893	1.1505	2.65864	0.00889479	0.268005
PIK3CA	5290	phosphoinositide-3-kinase, catalytic, alpha polypeptide	MGC142161|MGC142163|PI3K|p110-alpha	3	TCRsignalingPathway	1.39057	1.01158	1.91156	0.0422695	0.386015
AKT2	208	v-akt murine thymoma viral oncogene homolog 2	PKBB|PKBBETA|PRKBB|RAC-BETA	19	TCRsignalingPathway	1.41939	1.04407	1.92963	0.0254059	0.330032
CBLC	23624	Cas-Br-M (murine) ecotropic retroviral transforming sequence c	CBL-3|CBL-SL|RNF57	19	TCRsignalingPathway	1.20484	1.03282	1.40551	0.0177486	0.313833
BMP7	655	bone morphogenetic protein 7	OP-1	20	TGFb_Family_Member	1.15916	1.02995	1.30457	0.0143089	0.311796
TNFRSF11A	8792	tumor necrosis factor receptor superfamily, member 11a, NFKB activator	CD265|FEO|LOH18CR1|ODFR|OFE|OPTB7|OSTS|PDB2|RANK|TRANCER	18	TNF_Family_Members_Receptors	1.28791	1.04067	1.59388	0.0199905	0.313833
P.adj, adjusted P value by false discovery rate.

## Sheet: Table S2
Supplementary Table S2 | Survival association of Z-score transformed gene set enrichment score and their ridge regression coefficients
Gene set	Hazard ratio	Lower CI	Upper CI	P Value	HR.95%CI	P.adj	Ridge regression coefficient
Chemokine	1.28056	1.06712	1.53669	0.00785317	1.28 (1.07-1.54)	0.00785317	-0.220436
Interleukin receptor	1.25466	1.08304	1.45349	0.00250413	1.25 (1.08-1.45)	0.00275454	-0.256216
Interleukin	1.31916	1.11825	1.55617	0.00101704	1.32 (1.12-1.56)	0.00124305	-0.123438
Chemokine	1.36994	1.14381	1.64078	0.000626817	1.37 (1.14-1.64)	0.000861874	-0.220436
Natural Killer cell cytotoxicity	1.39415	1.17184	1.65863	0.000177408	1.39 (1.17-1.66)	0.000278785	-0.139266
BCR signaling pathway	1.47432	1.23408	1.76134	1.88988e-05	1.47 (1.23-1.76)	3.46478e-05	0.0996053
TCR signaling pathway	1.46063	1.22972	1.73491	1.59512e-05	1.46 (1.23-1.73)	3.46478e-05	0.0639885
Antigen processing and presentation	1.58815	1.32851	1.89854	3.80028e-07	1.59 (1.33-1.9)	1.04508e-06	0.165363
Antimicrobial	1.79774	1.48143	2.18158	2.84431e-09	1.8 (1.48-2.18)	1.04291e-08	0.381622
Cytokine receptor	1.78363	1.48964	2.13563	3.03826e-10	1.78 (1.49-2.14)	1.67104e-09	0.527095
Cytokine	1.72388	1.45666	2.04014	2.34474e-10	1.72 (1.46-2.04)	1.67104e-09	0.296366
HR.95%CI, hazard ratio with 95% confidence interval. P.adj, adjusted P value by false discovery rate.

## Sheet: Table S3
Supplementary Table S3 | Published survival signatures used in comnparison
Signauture	Histology		Stage	Composition			Methodology in signature construction			Sample size	Year
Song	Adenocarcinoma		All stage	Immune-related genes			Lasso Cox regression			976	2019
Li	Nonsquamous NSCLC		Early stage	Immune-related gene pairs			Lasso Cox regression			2414	2017
Liu	Adenocarcinoma		All stage	Glycolysis-related genes			Cox regression			511	2019
Chen2	NSCLC		Early stage	Malignancy-related genes			First principal component			692	2011

## Sheet: Table S4
Supplementary Table S4 | Correlation between immunoscore and infiltrating cell
Cell type	Correlation coefficient	P value	P.adj
B cell	-0.0732493	0.154612	0.216456
CAF	0.321692	1.81334e-10	1.26934e-09
CD4 T cell	-0.0499062	0.332406	0.332406
CD8 T cell	-0.279211	3.70584e-08	1.29704e-07
Endothelial	-0.108584	0.0346287	0.0606002
Macrophage	0.0535704	0.298098	0.332406
NK cell	0.247363	1.17484e-06	2.74129e-06
P.adj, adjusted P value by false discovery rate.

## Sheet: Table S5
Supplementary Table S5 | Correlation berween immunoscore and several molecular markers
Gene name	Correlation coefficient	P.val	P.adj
PD1	0.0418174	0.404065	0.493857
PD-L1	0.163597	0.00103807	0.00190312
TIGIT	0.0593766	0.235961	0.324447
CTLA4	-0.00668723	0.893888	0.915136
LAG3	0.102629	0.0402474	0.0632459
ICOS	-0.00534247	0.915136	0.915136
HIF1A	0.412405	0	0
SLC2A1	0.601034	0	0
LOXL2	0.547105	0	0
PDK1	0.26914	5.16754e-08	1.13686e-07
LDHA	0.527883	0	0
P.adj, adjusted P value by false discovery rate.
